# Supplementary material for: Mathematical Modeling of Intestinal Iron Absorption Using Genetic Programming
Source: PLoS One. 2017 Jan 10;12(1):e0169601. doi: 10.1371/journal.pone.0169601 (PMC5225013; doi:10.1371/journal.pone.0169601)
Supplement: S1 Table — (XLSX) [file pone.0169601.s001.xlsx]

## Sheet: S1 Table - Training Data Set
S1 Table
Time [min]	Apical challenge concentration [µM]	Apical absorption [pmol/insert]
0	0	0
15	0	0
0	5	0
3	5	1.332
3	5	1.6902
3	5	1.8238
6	5	0.71949
6	5	7.1113
6	5	1.743
9	5	1.8073
9	5	4.9979
9	5	2.6071
12	5	3.7248
12	5	3.6617
12	5	2.3897
15	5	7.9625
15	5	6.7409
15	5	6.1488
0	10	0
3	10	4.117
3	10	9.1391
3	10	2.7469
6	10	9.5494
6	10	6.0044
6	10	4.7803
9	10	3.6757
9	10	4.3864
9	10	7.9939
12	10	10.97
12	10	10.006
12	10	9.4141
15	10	12.992
15	10	7.5345
15	10	11.203
0	20	0
3	20	6.2392
3	20	6.102
3	20	7.0755
6	20	8.499
6	20	8.9715
6	20	5.2364
9	20	7.4954
9	20	9.9409
9	20	10.715
12	20	13.597
12	20	15.469
12	20	17.475
15	20	19.849
15	20	12.848
15	20	16.549
