# Supplementary material for: Mathematical Modeling of Intestinal Iron Absorption Using Genetic Programming
Source: PLoS One. 2017 Jan 10;12(1):e0169601. doi: 10.1371/journal.pone.0169601 (PMC5225013; doi:10.1371/journal.pone.0169601)
Supplement: S2 Table — (XLSX) [file pone.0169601.s002.xlsx]

## Sheet: S2 Table - Test Data Set
S2 Table
Apical challenge concentration [µM]	Initial rate [µM/(min*insert)]
0	0
0	0
0	0
3	0.0008549
3	0.00036554
3	0.00084606
5	0.00072048
5	0.00066768
5	0.0005262
7	0.0011403
7	0.00084902
7	0.0025295
10	0.00095467
10	0.0020986
10	0.00064083
20	0.0019377
20	0.0018889
20	0.0021959
